# Supplementary material for: How Emotion Regulation and Illness Identity Shape Mental Health in Adults with Congenital Heart Disease
Source: Med Sci (Basel). 2025 Dec 19;14(1):2. doi: 10.3390/medsci14010002 (PMC12821645; doi:10.3390/medsci14010002)
Supplement: Supplementary file 1 [file medsci-14-00002-s001.zip]

Archive with 1 entries (1 files):
- medsci-3976187-supplementary.pdf
